# Supplementary material for: Investigation into Red Emission and Its Applications: Solvatochromic N-Doped Red Emissive Carbon Dots with Solvent Polarity Sensing and Solid-State Fluorescent Nanocomposite Thin Films
Source: Molecules. 2023 Feb 12;28(4):1755. doi: 10.3390/molecules28041755 (PMC9960500; doi:10.3390/molecules28041755)
Supplement: Supplementary file 1 [file molecules-28-01755-s001.zip]

Archive with 1 entries (1 files):
- molecules-2205283-supplementary.pdf
